# Supplementary material for: Sustainable Working Life in a Swedish Twin Cohort—A Definition Paper with Sample Overview
Source: Int J Environ Res Public Health. 2021 May 28;18(11):5817. doi: 10.3390/ijerph18115817 (PMC8197988; doi:10.3390/ijerph18115817)
Supplement: Supplementary file 1 [file ijerph-18-05817-s001.zip]

Archive with 1 entries (1 files):
- ijerph-1201535-supplementary.pdf
